# Supplementary material for: A rapid realist review of patient engagement in patient-oriented research and health care system impacts: part one
Source: Res Involv Engagem. 2021 Oct 10;7:72. doi: 10.1186/s40900-021-00299-6 (PMC8504114; doi:10.1186/s40900-021-00299-6)
Supplement: Supplementary file 1 — Additional file 1. Appendices A-G. [file 40900_2021_299_MOESM1_ESM.zip]

Archive with 7 entries (7 files):
- 40900_2021_299_MOESM1_ESM/APPENDIX A.docx
- 40900_2021_299_MOESM1_ESM/APPENDIX B.docx
- 40900_2021_299_MOESM1_ESM/APPENDIX C.pptx
- 40900_2021_299_MOESM1_ESM/Appendix D.docx
- 40900_2021_299_MOESM1_ESM/Appendix E.pptx
- 40900_2021_299_MOESM1_ESM/APPENDIX F.docx
- 40900_2021_299_MOESM1_ESM/APPENDIX G.pptx
